# Supplementary material for: Abscisic acid-polyacrylamide (ABA-PAM) treatment enhances forage grass growth and soil microbial diversity under drought stress
Source: Front Plant Sci. 2022 Sep 2;13:973665. doi: 10.3389/fpls.2022.973665 (PMC9478517; doi:10.3389/fpls.2022.973665)
Supplement: Supplementary file 1 [file Table_1.xlsx]

## Sheet: Sheet1
Table S1 Soil water contents of different treatment groups
	Soil water contents (%)
Drought-stressed time	CK	PAM	ABA	ABA-PAM
5d	6.60±0.75	7.40±0.30	6.20±0.40	7.07±0.25
7d	5.23±0.45	6.27±0.15	4.70±0.20	5.83±0.35
10d	8.23±1.46	8.90±0.61	7.40±0.26	8.63±0.15
14d	4.93±0.47	5.70±0.30	4.60±0.20	5.30±0.60
17d	6.10±1.08	7.33±0.68	6.47±0.42	6.70±0.10
21d	4.50±0.40	4.97±0.47	3.63±0.25	5.00±0.36
23d	7.30±0.20	8.00±0.60	6.93±0.15	7.67±0.15
25d	5.57±0.47	6.40±0.66	5.53±0.25	6.10±0.20
28d	4.03±0.21	4.97±0.31	3.57±0.25	4.50±0.26
35d	3.93±0.21	4.77±0.35	3.67±0.38	4.40±0.35
40d	5.50±0.36	6.23±0.60	5.47±0.21	5.93±0.15
42d	3.90±0.10	4.87±0.21	3.63±0.42	4.13±0.25
49d	3.77±0.15	4.87±0.29	3.60±0.44	4.10±0.26
