# Supplementary material for: Abscisic acid-polyacrylamide (ABA-PAM) treatment enhances forage grass growth and soil microbial diversity under drought stress
Source: Front Plant Sci. 2022 Sep 2;13:973665. doi: 10.3389/fpls.2022.973665 (PMC9478517; doi:10.3389/fpls.2022.973665)
Supplement: Supplementary file 2 [file Table_2.xlsx]

## Sheet: Sheet1
Table S2 Classification statistics of the sequencing data
Samples	Bacteria							Fungi
	OTU	Phylum	Class	Order	Family	Genus	Species	OTU	Phylum	Class	Order	Family	Genus	Species
CK_	3371	35	90	216	376	757	1444	1263	8	28	78	163	314	494
CK	3665	33	85	211	367	684	1341	818	8	24	68	135	235	354
P0	3756	38	96	227	389	752	1471	972	8	25	68	137	264	397
D10	3806	35	88	219	384	763	1478	907	8	24	66	130	241	348
PD10	3722	36	88	221	389	768	1483	1103	8	28	82	164	294	448
D40	3642	33	83	205	360	688	1354	946	8	26	73	148	270	417
AD40	3744	34	89	220	393	772	1474	972	8	24	74	146	265	390
PD40	3658	37	90	224	386	783	1493	855	8	23	70	138	235	351
PAD40	3455	34	85	206	382	775	1474	871	8	24	64	140	257	397
