# Supplementary material for: Abscisic acid-polyacrylamide (ABA-PAM) treatment enhances forage grass growth and soil microbial diversity under drought stress
Source: Front Plant Sci. 2022 Sep 2;13:973665. doi: 10.3389/fpls.2022.973665 (PMC9478517; doi:10.3389/fpls.2022.973665)
Supplement: Supplementary file 3 [file Table_3.xlsx]

## Sheet: Sheet1
Table S3 Soil microorganism community diversity statistics
Sample	Bacteria					Fungi
	Shannon	Simpson	ace	Chao1	coverage	Shannon	Simpson	ace	Chao1	coverage
CK	6.6188b	0.0037a	3511.60a	3487.39a	0.9787a	2.6800523a	0.2092977a	573.0137a	577.9930a	0.9980657a
P0	6.3753b	0.0089a	3697.91a	3633.60a	0.9756a	4.0387543a	0.0521530a	681.4580ab	685.5159ab	0.9982930a
D10	6.5403b	0.0041a	3473.86a	3460.09a	0.9792300a	3.6956510a	0.0899623a	718.5015ab	709.5497ab	0.9978923a
PD10	6.3542b	0.0079a	3634.91a	3625.02a	0.9804a	3.5834140a	0.0968743a	823.8475b	831.9982b	0.9975813a
D40	6.4893b	0.0047a	346.76a	3518.92a	0.9804a	3.4886297a	0.1174127a	638.8816ab	634.3638ab	0.9985937a
AD40	6.4057b	0.0070a	3622.57a	3624.22a	0.9799a	3.7956733a	0.0981870a	631.1749ab	628.6257ab	0.9986257a
PD40	6.2785b	0.0084a	3505.87a	3494.35a	0.9790a	3.5242827a	0.0939470a	590.6919a	604.4586ab	0.9981150a
PAD40	5.3562a	0.0357b	3199.83a	3152.69a	0.9804a	3.0934780a	0.1247663a	657.8069ab	652.6733ab	0.9979817a
