# Supplementary material for: Abscisic acid-polyacrylamide (ABA-PAM) treatment enhances forage grass growth and soil microbial diversity under drought stress
Source: Front Plant Sci. 2022 Sep 2;13:973665. doi: 10.3389/fpls.2022.973665 (PMC9478517; doi:10.3389/fpls.2022.973665)
Supplement: Supplementary file 4 [file Table_4.xlsx]

## Sheet: Sheet1
Table S4 Effects of PAM on the relative abundance of bacteria and fungi at the phylum level
Samples	Bacteria									Fungi
	Actinobacteri	Proteobacteria	Chloroflexi	Acidobacteria	Firmicutes	Gemmatimonadetes	Bacteroidetes	Rokuhacteria	Planctomycetes	Ascomuycota	Zygomycota	Basidiomycota
CK	0.3288	0.2115	0.1719	0.1589	0.0258	0.0306	0.0151	0.0162	0.0147	0.9326	0.0298	0.0142
P0	0.3078	0.2504	0.1594	0.099	0.0776	0.029	0.0249	0.0145	0.0096	0.897	0.0441	0.0175
D10	0.3091	0.2307	0.1678	0.1128	0.0808	0.0208	0.0245	0.014	0.0117	0.867	0.0733	0.0159
PD10	0.3325	0.2419	0.1484	0.0865	0.0942	0.0245	0.0261	0.0112	0.0074	0.9	0.0663	0.0114
D40	0.3596	0.2391	0.1575	0.112	0.0325	0.0381	0.0173	0.0103	0.0102	0.8492	0.0958	0.0239
PD40	0.2616	0.3075	0.1186	0.0759	0.1305	0.035	0.035	0.0061	0.0088	0.82	0.0139	0.0098
