# Supplementary material for: Abscisic acid-polyacrylamide (ABA-PAM) treatment enhances forage grass growth and soil microbial diversity under drought stress
Source: Front Plant Sci. 2022 Sep 2;13:973665. doi: 10.3389/fpls.2022.973665 (PMC9478517; doi:10.3389/fpls.2022.973665)
Supplement: Supplementary file 5 [file Table_5.xlsx]

## Sheet: Sheet1
Table S5 Effects of ABA on the relative abundance of bacteria and fungi at the phylum level
Samples	Bacteria									Fungi
	Actinobacteri	Proteobacteria	Chloroflexi	Firmicutes	Acidobacteria	Gemmatimonadetes	Bacteroidetes	Rokuhacteria	Planctomycetes	Ascomuycota	Zygomycota	Basidiomycota
D40	0.3596	0.2391	0.1575	0.0325	0.112	0.0381	0.0173	0.0103	0.0102	0.8808	0.0718	0.0198
AD40	0.3298	0.2723	0.136	0.073	0.0865	0.0365	0.0251	0.0096	0.0061	0.8093	0.0888	0.0398
PD40	0.2616	0.3075	0.1186	0.1305	0.0759	0.0266	0.035	0.0061	0.0088	0.8244	0.1191	0.0127
PAD40	0.2528	0.3338	0.1055	0.1743	0.042	0.0209	0.0358	0.0033	0.0035	0.9178	0.0466	0.0098
